# Supplementary material for: In Silico and In Vitro Study of Antioxidant Potential of Urolithins
Source: Antioxidants (Basel). 2023 Mar 11;12(3):697. doi: 10.3390/antiox12030697 (PMC10045577; doi:10.3390/antiox12030697)
Supplement: Supplementary file 1 [file antioxidants-12-00697-s001.zip]

Archive with 1 entries (1 files):
- antioxidants-2249760-supplementary.pdf
